# Supplementary material for: Exploring the molecular causes of hepatitis B virus vaccination response: an approach with epigenomic and transcriptomic data
Source: BMC Med Genomics. 2014 Mar 11;7:12. doi: 10.1186/1755-8794-7-12 (PMC4008305; doi:10.1186/1755-8794-7-12)
Supplement: Additional file 1 — Sample labels. Summary of clinical parameters. [file 1755-8794-7-12-S1.xlsx]

## Sheet: Sample labels
ID	source	gender	vaccine responses	label	batch
S5	PBMC	Male	Good	Control	1
S12	PBMC	Male	Good	Control	1
S10	PBMC	Female	Good	Control	1
S6	PBMC	Female	Good	Control	1
S17	PBMC	Male	Good	Control	1
S28	PBMC	Female	Good	Control	1
S45	PBMC	Male	Good	Control	1
S69	PBMC	Female	Good	Control	1
S92	PBMC	Female	Good	Control	1
S4	PBMC	Male	Good	Control	2
S21033	PBMC	Male	Good	Control	2
S22184	PBMC	Female	Good	Control	2
S3	PBMC	Male	Poor	Case	1
S29	PBMC	Female	Poor	Case	1
S40272	PBMC	Female	Poor	Case	1
S20201	PBMC	Male	Poor	Case	1
S20011	PBMC	Male	Poor	Case	1
S49	PBMC	Male	Poor	Case	1
S76	PBMC	Female	Poor	Case	1
S89	PBMC	Female	Poor	Case	1
S22099	PBMC	Female	Poor	Case	2
S133	PBMC	Male	Poor	Case	2
S11119	PBMC	Male	Poor	Case	2
S12124	PBMC	Female	Poor	Case	2
S11002	PBMC	Male	Poor	Case	2

## Sheet: Summary of clinical parameters
	Normal responders	Poor responders	t / χ2	P-value
	(n=12)	(n=13)
Male/female	7/5	7/6	0.051	0.821
Maternal age(yr)	31.3±4.2	29.9±3.4	0.8806	0.3877
Gestational weight gain(kg/m2)	20.59±6.09	21.88±12.01	-0.323	0.749
Father smoking,n(%)	8(66.67)	8(61.54)	0.0712	0.79
Gestational age(wk)	38.4±1.9	38.0±2.0	0.4473	0.6603
Infant birth-weight(gram)	3112.5±541.93	2934.6±823.96	0.6318	0.534
Infant length(cm)	47.8±2.35	48.11±2.80	-0.2632	0.7955
Weight gain in 1st year(kg)	6.68±0.63	6.54±1.07	0.3376	0.7401
Brestfeeding(months)	9.6±2.4	6.5±3.8	1.9496	0.0715
HBs_ab(mIU/ml)	860.36±261.64	40.21±17.97	9.357	<0.001
