# Supplementary material for: Exploring the molecular causes of hepatitis B virus vaccination response: an approach with epigenomic and transcriptomic data
Source: BMC Med Genomics. 2014 Mar 11;7:12. doi: 10.1186/1755-8794-7-12 (PMC4008305; doi:10.1186/1755-8794-7-12)
Supplement: Additional file 2 — Table of the DM. [file 1755-8794-7-12-S2.xlsx]

## Sheet: DM loci list
loci	genes	median β	mean β
cg01022501	RIN3	0.0440716	0.223622
cg01350803		-0.0334366	-0.178758
cg14007688	DBH	0.026645	0.234286
cg16320888		-0.051242	-0.269462
cg16989201	SNORD115-41	-0.0327298	-0.183229
cg17723206		-0.0385952	-0.211917
cg22007216	DCHS2	-0.0516638	-0.206899
cg24753094	THSD4	0.0376691	0.192536
cg27527626		0.0410076	0.212598
cg14983172		0.0505542	0.241515
cg18621672	DYDC1	0.136222	0.233672
cg01681863	FAM102A	-0.0972672	-0.211151
cg03979311	GZMK	0.153957	0.178345
cg17373649	ERICH1	-0.0124393	-0.286711
cg00021855	PYCRL	-0.222373	-0.17454
cg00532122	TMEM165	0.271346	0.244701
cg00540295	FAM69B	0.694071	0.280641
cg00571519	SRPK2	0.301723	0.229461
cg01081438	BRDT	0.213287	0.210586
cg01347786	RBMS3	-0.326721	-0.217028
cg03343571	RNF39	-0.369173	-0.213432
cg04613734	TRPS1	-0.30867	-0.184455
cg05416337	DCC	0.234706	0.278435
cg06738063	MLLT4	-0.549284	-0.212401
cg07741840	KDM2B	-0.332032	-0.257913
cg08102564	SLC47A2	0.362914	0.171004
cg08103472		0.421937	0.222355
cg10568066	RNF39	-0.578391	-0.291838
cg12633154	RNF39	-0.497262	-0.26957
cg13160627	FAM20C	-0.302429	-0.233453
cg13185413	RNF39	-0.381856	-0.222529
cg15075357	NPHP4	-0.410356	-0.181172
cg16078649	RNF39	-0.269221	-0.18677
cg16490124	SNORA14B;TOMM20	0.339868	0.194949
cg17929630	RNF39	0.289231	0.222652
cg19214707		0.425052	0.194535
cg19867917	COLEC11	0.212641	0.19277
cg21463262	ATP11A	-0.413928	-0.260127
cg25089544		-0.232221	-0.243302
cg26705599		0.269998	0.261981
cg00035449		0.254279	0.109774
cg02210151	FGFR2	-0.185245	-0.103386
cg02919082	HLA-DQA1	0.196587	0.158519
cg03019812	HCG9	-0.172225	-0.135674
cg04218760	TMEM72	-0.210392	-0.118348
cg06096382	HECW1	0.204783	0.141897
cg06711418	MT2A	0.215802	0.14067
cg11067829		-0.232183	-0.131971
cg11188103	PTPN14	-0.338672	-0.143082
cg11685843		-0.181069	-0.123829
cg13081429	NID1	0.283054	0.126432
cg14654471	NPHP4	-0.231524	-0.103434
cg15298323	ACAT2	-0.181017	-0.108211
cg15595755		-0.175872	-0.136824
cg15625495	VPS72	0.324528	0.13851
cg15844419	COL18A1	0.207842	0.13427
cg16590012	TAS1R3	-0.417568	-0.158289
cg17013691	TRIO	0.219631	0.116951
cg20731937		-0.253656	-0.128629
cg21130926	SULF2	0.494438	0.144599
cg22125112	FRMD4B	0.189693	0.118404
cg24009806		-0.368585	-0.118026
cg25548594		-0.180009	-0.148373
cg25736982	ACAT2	-0.181153	-0.086021
cg27534957		-0.202562	-0.133753
cg00069771	C1orf57	-0.35925	-0.205572
cg01264919	MUC5B	-0.388156	-0.197434
cg01600516	ALOX12	0.83845	0.506102
cg04132418	LOC285733	0.227857	0.227561
cg14228103	PTN	0.359415	0.253593
cg18172516	RBMS1	-0.55218	-0.280688
cg19285525	RBMS1	-0.492207	-0.236178
cg19697575		0.717057	0.317184
cg20904336	DEGS2	0.339903	0.182103
cg25219495		0.369518	0.186555
cg26566189	PSORS1C1	0.449515	0.205127
cg27079096	OR52B4	-0.398954	-0.203709
cg02507579	OR5H15	0.329991	0.248794
cg02583163		0.298054	0.278946
cg03040740	FARP1	0.675909	0.391516
cg03424554	WWP2	-0.253117	-0.244161
cg04566473	CLYBL	-0.213359	-0.325422
cg06120313	OSBPL5	-0.351299	-0.220253
cg06205333	RAP1A	-0.243704	-0.205468
cg06690085	KALRN	0.181792	0.182305
cg07164161	KCNG2	0.179966	0.170033
cg07234876		0.337725	0.181088
cg07792871	HCG9	0.328969	0.249645
cg08861434		0.452889	0.260418
cg11010744		0.630782	0.241498
cg11074353		-0.185578	-0.261769
cg12279734	MORF4	-0.309844	-0.317443
cg18105134	PROZ	0.340752	0.25319
cg19938535	LRRC16A	0.443861	0.346102
cg21974656		-0.22513	-0.21392
cg23958373		0.326841	0.174343
cg27427514		-0.222016	-0.186921
cg00637745		-0.179682	-0.14606
cg00975746		0.220136	0.117874
cg02524346		0.181094	0.0992114
cg03152428	COL18A1	0.181092	0.126595
cg04798314	SMYD3	0.280452	0.0969368
cg08922308	MIR492	0.174312	0.157006
cg12668523	COL18A1	0.219485	0.147032
cg17749961	LCLAT1	0.185705	0.126705
cg18757817		-0.180996	-0.123248
cg18930910	RNF39	-0.220845	-0.119755
cg20649689	HLA-E	-0.307208	-0.100057
cg21167402	SDHAP3	-0.184849	-0.114467
cg21899558	PRKAR1B	0.192744	0.143523
cg25423002		0.208408	0.103556
cg26143874		0.214107	0.142105
cg00231519	C10orf46	0.35463	0.169605
cg01033205		0.352789	0.126519
cg01483656	ZNF714	-0.198757	-0.0788623
cg06352616	CCDC154	-0.227779	-0.121612
cg07422412	LOC255167	-0.188463	-0.00519671
cg07572984		0.272394	0.0834875
cg07646083	SPRED2	-0.395379	-0.00562353
cg08778598	SDHAP3	-0.269546	-0.137321
cg09854620		-0.305824	-0.0795485
cg10680514	LGALS13	0.248475	0.0693691
cg12819537		0.226788	0.134257
cg13031029	LAMB1	-0.318675	-0.15522
cg13294447	DIP2B	0.186987	0.107243
cg13482134		0.21584	0.039843
cg14317384		0.177618	0.122624
cg15295200	NMNAT3	0.434061	0.0307153
cg15506703		-0.225583	-0.152707
cg15557840		0.287671	0.110668
cg15652532	LCLAT1	0.171704	0.125757
cg16140565	FHIT	-0.307219	-0.0302954
cg16963093	ATXN7L1	0.331808	0.120457
cg17406915		0.298299	0.150167
cg21609526	PRDM16	0.252579	0.0891279
cg22730047		0.292048	0.15834
cg22744587	BARX2	-0.271554	-0.169047
cg23490161	SDHA;CCDC127	-0.306072	-0.135024
cg23712018	RNF39	-0.225482	-0.11994
cg23771949	LRRC27	0.178245	0.0607019
cg23976457		0.179923	0.0988398
cg24928141	TGFBR3	-0.293591	-0.0835496
cg24941469		0.35212	0.0279692
cg25838818	SULT1C2	-0.217431	-0.0739577
cg26450240		0.218138	0.0539887
cg26472636	SDHAP3	-0.195108	-0.113602
