# Supplementary material for: Exploring the molecular causes of hepatitis B virus vaccination response: an approach with epigenomic and transcriptomic data
Source: BMC Med Genomics. 2014 Mar 11;7:12. doi: 10.1186/1755-8794-7-12 (PMC4008305; doi:10.1186/1755-8794-7-12)
Supplement: Additional file 3 — Differential results for mRNA data. [file 1755-8794-7-12-S3.xlsx]

## Sheet: DE mRNAs
DE settings: FC = 2 (intersection of 3 replicates)
up	down
ADM	FGL1
GUCA2A	ANXA3
ISG15	F11
CRYM	IGFBP4
PLA2G1B	EFNA1
KITLG	SAA4
WT1	MBL2
CDKN2A	UBFD1
APOA4	FLJ20209
CD55	LOC144871
PLP1	SEZ6L2
VDR	DHRS4
SEMA3A	RETSAT
PRKD1	NLRP1
CD97	HIGD1A
STAR	DLC1
C9orf58	ANTXR1
PPM1B	TMEM50B
PELO	C10orf76
TIMP1	FAM117A
ARRDC4	FST
FGF13	C8orf40
CLCN4	ALCAM
FGB	ZNF313
TTC1	ACSL5
UQCR	ENPP1
SLC13A4	NEDD4L
AMOT	C3orf59
THEM2	LOC257407
MRPL17	SHANK2
NDUFS4	ARID5B
FAM46A	TTYH1
ATG5	TGOLN2
TCTN1	FLJ11151
SIGIRR	FANCD2
TM4SF4	PRAP1
WDR13	LOC729082
TRIM2	CRIP1
HSPA12A	NGFRAP1
C12orf10	LMAN2L
STK10	ZCCHC2
RAB24	AP1M2
PODXL	TMEM60
TSPAN12	FZD4
TNFAIP8	RHOU
GAL3ST1	CHEK1
CLCN5	COCH
FAM130A1	PVRL3
FXYD2	NAGPA
RAB3B	MRPS25
FBXW11	CWF19L2
ABCB1	TJP3
WWC1	ARHGEF3
MYO6	ATP11A
FARSA	EMP2
CCDC104	MED17
CAMSAP1L1	TMEM106A
AMMECR1	THSD3
PANK3	TM7SF2
FKBP11	ACYP2
ATP6V0E1	GNG4
SLC30A1	NFIB
RGS5	PRLR
WDR51B	SP110
C19orf24	DKK1
RIOK2	SULF2
FNDC4	C14orf167
GLRX	UBD
SEMA6A	SHBG
BOP1	KIAA0746
MFNG	SESTD1
MRPL36	FREM1
COLEC11	TNFRSF10B
RAMP1	STS-1
RTDR1	SEMA3G
KIAA0922	NPVF
FJX1	VWCE
PPAP2A	PPA2
TMEM117	LIPG
KIF3A	APOC3
LAIR2	VAMP5
LEF1	ARL6IP1
KCNMB4	RMND5A
SYAP1	ITIH2
PARP9	CCL20
ZNF75A	ASAH1
GATA6	PCK2
ITGAX	HP
EIF3D	LITAF
TWISTNB	SNN
SELM	SERPINA7
ALPK2	MTSS1
PAK1	PIP5K1B
SGK2	COL18A1
CA9	ADH5
GLIPR1	HDHD1A
SMYD2	ATF2
ADM2	CX3CL1
HIVEP2	HNMT
RHOG	ACSL4
CHI3L1	SEMA3B
DYNLT3	C11orf32
GATM	SORL1
COX7B	NMB
NDRG1	TNFSF10
MLLT11	CBS
PLA2G2A	AMDHD1
ETF1	ATP7B
EGFR	BCAN
SMPD1	ZNF512B
PDE8B	LOC93349
BAMBI	KTELC1
QPCT	DLK1
RGL1	PID1
MVP	TFPI
CKMT2	GBP2
BHMT	TMTC4
COL2A1	TBC1D4
LPIN1	ACSM3
GRB10	ZNF394
ITGB3BP	MLXIPL
GPNMB	STMN3
OAS1	ERLIN1
TWF1	ATF7IP2
GRB14	CTSH
SOX4	MYLK
NEB	PIGZ
PAM	GSN
ANKHD1	ACSM2A
TSPAN8	FAM38B
LHX1	ALDH6A1
ADAM22	ITGAV
BAAT	CP
CARS	PAPPA
RCN1	CTSB
BHLHB2	CYP24A1
SLC12A2	SLC39A14
BHMT2	SLC2A9
KIAA1913	ADAMTSL4
ENPP2	C18orf49
ZNF490	DPY19L1P1
ACE2	SFT2D3
DUSP6	AYTL1
SPINK1	EIF2AK3
RBP2	MGC12916
ASB2	B4GALT5
MAOA	SLC35F5
SERPINB1	SPARC
CD24	SLC30A3
GPSM3	RANBP5
PHLDA1	USP34
CCDC92	APOL1
PCSK5	MGC16385
COTL1	TNFRSF11A
ERP27	CRLF1
SIL1	ZAK
RAC2	GPC6
OCC-1	TGFBI
HRK	CTTN
ERCC6L	SCD
MCF2	GPC3
TAF10	C9orf130
RYR2	ACY3
UPRT	TNFRSF10D
SYTL2	ANKRD57
FAM14A	FADS1
CD3D	CST3
RBM47	PODN
FRMD4B	COL5A1
CCDC65	KIF15
RBP1	MRPL11
MDM4	DLG1
MIER2	ZNF217
COPG	TM4SF5
LOC124220	C11orf9
SNX10	FADS2
GLT25D2	ZNF551
LPHN1	PUNC
C9orf86	LOC283861
STBD1	GREB1
HOXA10	ATM
PROM1	ACTA2
EREG	LOC149703
CDH16	AKR1D1
C17orf39	PCOLCE
SCGN	POU4F1
STEAP2	NLGN4Y
HOXC13	LYZ
LPA	ABHD12
DMGDH	SNORD10
AMACR	SNORA48
SPINK4	SNORA67
KIF17	EIF4A1
BCL11A	TncRNA
ZIC2	ANGPTL1
LOC339984	TIMP3
CPSF3L	APOM
PNLIPRP2	ZNF117
ODAM	TANC1
DYSF	TBK1
SH3RF2	DBT
DNAH17	BPIL1
SLC7A9	NRAS
IFITM1	LOC146429
XRCC4	SEC23A
SETBP1	TXNDC11
POLRMT	HYOU1
ALDOC	APLP2
ASPHD2	MAGEH1
CLTCL1	FANCL
ERO1LB	ABAT
PFKFB3	FNBP1
ST20	PROSC
PFKFB4	ITSN1
MICAL2	THOC6
NUAK1	TMPRSS2
TTC25	ZNRF1
HMOX1	ASPHD1
VPS33A	GLS2
HCCS	CDCA7
ST3GAL5	BEX1
GAS7	JAM3
HEY1	GPX3
ZAP70	HMBOX1
FER1L3	A1BG
GRAMD3	MRAS
GGA1	AS3MT
MIA3	NDUFB5
DDAH2	ADHFE1
ZFYVE28	FABP1
ASB4
HIST1H4PS1
ITGA3
POF1B
NRBP1
HOXD4
OPN3
LMCD1
CPA6
POLN
UGT1A6
CYCSP44
C5orf32
CKM
ABCC11
TUBB2A
C20orf82
SLU7
