# Supplementary material for: Exploring the molecular causes of hepatitis B virus vaccination response: an approach with epigenomic and transcriptomic data
Source: BMC Med Genomics. 2014 Mar 11;7:12. doi: 10.1186/1755-8794-7-12 (PMC4008305; doi:10.1186/1755-8794-7-12)
Supplement: Additional file 4 — DE settings and differential results of miRNA data. List of miRNA targets by experiments. List of miRNA targets by prediction. List of miRNA targets by both. [file 1755-8794-7-12-S4.xlsx]

## Sheet: DE miRNAs
DE settings
	t-test	SAM	LIMMA	intersection	union
GSE19980	fdr<0.05, 33 up, 7 down	delta=0.25, fdr=0.1, 151 up, 41 down	B>-4, fdr<0.05, 34 up, 11 down	29 up, 6 down	30 up, 25 down
GSE22378	fdr<0.05, 3 up, 21 down	delta=2.33, fdr=0.0, 5 up, 25 down	B>-3, fdr<0.05, 23 up, 30 down	3 up, 21 down
DE miRNAs
GSE19980		GSE22378		union of the DE miRNAs from the 2 data sets
up	down	up	down	up	down
hsa-miR-183	hsa-miR-130a	hsa-miR-499-5p	hsa-miR-141	hsa-miR-183	hsa-miR-130a
hsa-miR-10b	hsa-miR-27b	hsa-miR-146a	hsa-miR-148a	hsa-miR-10b	hsa-miR-27b
hsa-miR-213	hsa-miR-146b	hsa-miR-196b	hsa-miR-199b-5p	hsa-miR-213	hsa-miR-146b
hsa-miR-181a	hsa-miR-17-3p		hsa-miR-101	hsa-miR-181a	hsa-miR-17-3p
hsa-miR-181b	hsa-miR-20b		hsa-miR-130a	hsa-miR-181b	hsa-miR-20b
hsa-miR-125a	hsa-miR-338		hsa-miR-223	hsa-miR-125a	hsa-miR-338
hsa-miR-200b			hsa-miR-143	hsa-miR-200b	hsa-miR-141
hsa-miR-492			hsa-miR-137	hsa-miR-492	hsa-miR-148a
hsa-miR-516-3p			hsa-miR-145	hsa-miR-516-3p	hsa-miR-199b-5p
hsa-miR-181d			hsa-miR-512-3p	hsa-miR-181d	hsa-miR-101
hsa-miR-432			hsa-miR-19a	hsa-miR-432	hsa-miR-223
hsa-miR-501			hsa-miR-20a	hsa-miR-501	hsa-miR-143
hsa-miR-520e			hsa-miR-193b	hsa-miR-520e	hsa-miR-137
hsa-miR-509			hsa-miR-596	hsa-miR-509	hsa-miR-145
hsa-miR-504			hsa-miR-18a	hsa-miR-504	hsa-miR-512-3p
hsa-let-7e			hsa-miR-17	hsa-let-7e	hsa-miR-19a
hsa-miR-134			hsa-miR-378	hsa-miR-134	hsa-miR-20a
hsa-miR-422a			hsa-miR-151-3p	hsa-miR-422a	hsa-miR-193b
hsa-miR-146a			hsa-miR-20b	hsa-miR-146a	hsa-miR-596
hsa-miR-155			hsa-miR-338-3p	hsa-miR-155	hsa-miR-18a
hsa-miR-371			hsa-miR-92b	hsa-miR-371	hsa-miR-17
hsa-miR-372				hsa-miR-372	hsa-miR-378
hsa-miR-422b				hsa-miR-422b	hsa-miR-151-3p
hsa-miR-373*				hsa-miR-373*	hsa-miR-338-3p
hsa-miR-373				hsa-miR-373	hsa-miR-92b
hsa-miR-99b				hsa-miR-99b
hsa-miR-375				hsa-miR-375
hsa-miR-196b				hsa-miR-196b
hsa-miR-429				hsa-miR-429
				hsa-miR-499-5p

## Sheet: targets by experiment
DE miRNA and experimentally validated targets
up	hsa-miR-183	AKAP12 DAP EZR LOC100129652 foxo1 Itgb1 KIF2A PDCD4 pdcd6 AHRR SFRS2
	hsa-miR-10b	HOXD10 Klf4 ncor2 NF1 PPARA
	hsa-miR-213
	hsa-miR-181a	LOC651610 ATM BCL2 BCL2L11 CDKN1B CDX2 ddit4 GATA6 HIPK2 hras KAT2B nlk PLAG1 PROX1 ZNF763
	hsa-miR-181b	Vsnl1 GRIA2 BCL2 CDX2 CYLD GATA6 KAT2B Map3k10 nlk PLAG1 TCL1A TIMP3
	hsa-miR-125a	LIN28A Erbb3 Erbb2
	hsa-miR-200b	ZEB1 BAP1 EP300 ETS1 fn1 GATA4 MATR3 PTPN12 RERE sip1 WASF3 Zeb2 Zfpm2
	hsa-miR-492
	hsa-miR-516-3p
	hsa-miR-181d	BCL2
	hsa-miR-432
	hsa-miR-501
	hsa-miR-520e
	hsa-miR-509
	hsa-miR-504	DRD1 VEGFA
	hsa-let-7e	Smc1a EIF3J HMGA2 Wnt1
	hsa-miR-134	ABCC1 VEGFA
	hsa-miR-422a	Cyp7a1 Cyp8b1
	hsa-miR-146a	BRCA1 Brca2 CCNA2 CD40LG CDKN1A CDKN3 CFH CXCR4 egfr Erbb4 Fadd FAF1 Fas IL8 Irak1 IRAK2 Kif22 Mta2 NFKB1 PA2G4 PA2G4P4 ROCK1 ROCK1P1 TLR2 TRAF6
	hsa-miR-155	Agtr1 Ldoc1 MATR3 Bach1 Tm6sf1 TP53INP1 AMIGO2 Ankfy1 arfip1 ARFIP2 ARID2 arl10 ARL5B ATG3 ATP6V1C1 LOC100128542 Bet1 BRPF3 Cbfb CDK5RAP3 CEBPB CHAF1A CLDN1 CTNNB1 CUL4B CYP51A1 LOC100134387 DHX40 DNAJB1 DNAJC19 LOC644589 dpp7 DSG2 Fads1 FMNL2 Gna13 HSD17B12 hsdl1 KIAA0776 Lpl LY6K LCLAT1 MET mettl7a far1 MOSC1 Mospd2 MPZL1 MSI2 Myo10 MYO1E Nars NT5E PDE3A PDLIM5 PHC2 PICALM pkn2 Plxnd1 PODXL POL…
	hsa-miR-371
	hsa-miR-372	Lats2 CDKN1A Erbb4 KLF13 mbnl2 NR4A2 RHOC Tgfbr2 TRPS1 VEGFA wee1
	hsa-miR-422b
	hsa-miR-373*
	hsa-miR-373	HERPUD1 Adam9 KIF23 ARHGEF3 nupl1 USP12 GBP3 luc7l2 ZNF226 TTC8 prc1 Gbas HLA-C HLA-B Insig2 TBC1D2 ZHX1 CD83 mybl1 klhl12 STK4 rpiA tusc2 SLC25A23 TMEM14A Gpsm2 PHC2 KIAA1919 LMNB1 MKRN1 MKRN9P Rnf149 CD24L4 Cd24 relA nin STX11 Cfl2 BAZ1A KDM1B GLTPP1 gltP HSPA14 TFAP4 Fyco1 TNFAIP1 Lats2 ANKRD13B C12orf23 C13orf27 C2orf18 C9orf78 CD44 CDK19 CENPF CMTM4 CNOT6 CSDC2 CYB5R4 FAM13B March4 mre11a PA…
	hsa-miR-99b	RAVER2
	hsa-miR-375	mtpn LUZP6 c1qbp adipor2 Jak2 usp1 ELAVL4 PLAG1 rasd1 TIMM8A YY1AP1 GON4L
	hsa-miR-196b	HOXB8 Hoxc8
	hsa-miR-429	EP300 RERE sip1 WASF3 ZEB1 Zeb2 Zfpm2
	hsa-miR-499-5p	Sox6
down	hsa-miR-130a	TAC1 MEOX2 HOXA5 APP ATXN1 csf1 HOXA10 Klf4 Mafb PPARG
	hsa-miR-27b	CYP1B1 notch1 LOC100131909 Adora2b EDNRA EYA4 MMP13 PPARG ST14 TRAPPC2P1 TRAPPC2
	hsa-miR-146b
	hsa-miR-17-3p
	hsa-miR-20b	ARID4B MYLIP Hipk3 CDKN1A LOC729590 BAMBI Crim1 Esr1 HIF1A MUC17 PPARG Stat3 VEGFA
	hsa-miR-338
	hsa-miR-141	BAP1 BRD3 CLOCK DLX5 eif4e LOC100131565 LOC100131693 Klf5 PTENP1 pten sfpq sip1 Stk3 TGFB2 TRAPPC2P1 TRAPPC2 UBAP1 ZEB1 Zeb2 Zfpm2
	hsa-miR-148a	CCKBR dnmt1 DNMT3B HLA-G nr1i2 RPS6KA5 Tgif2
	hsa-miR-199b-5p	hes1 LAMC2 set LOC646817
	hsa-miR-101	Ezh2 MYCN APP ARID1A LOC651610 ATM ATP5B ATXN1 COX2 DUSP1 eed Fbn2 FOS mcl1 PTGS2 SUZ12
	hsa-miR-223	NFIA CHUK E2F1 LMO2 MEF2C nfix RHOB STMN1
	hsa-miR-143	MAPK12 Mapk7 COL1A1 COX2 DNMT3A FNDC3B fscn1 hras Kras myo6
	hsa-miR-137	Cdc42 CDC42P2 Cdk6 Ctbp1 e2f6 KDM1A MITF Ncoa2
	hsa-miR-145	IRS1 BNIP3 C11orf9 Cbfb Cdk4 CDKN1A clint1 CPEB4 DFFA eif4e LOC100131565 LOC100131693 fli1 fscn1 FZD7 HOXA9 IFNB1 IGF1R Klf4 Krt7 MUC1 MYC myo6 PARP8 pou5f1 PPM1D ppp3ca robo2 SOX2 SRGAP1 STAT1 TIRAP tmod3 YES1
	hsa-miR-512-3p
	hsa-miR-19a	PTENP1 pten Arih2 ATXN1 BCL2L11 bmpr2 CCND1 Erbb4 Esr1 HOXA5 KAT2B mecp2 NR4A2 prmt5 smad4 Socs1 Tgfbr2
	hsa-miR-20a	Tgfbr2 APP BCL2 bmpr2 Bnip2 CCND1 CCND2 CDKN1A E2F1 E2F3 HIF1A MAP3K12 Mapk9 MEF2D MUC17 MYC NRAS PTENP1 pten RB1 Rbl1 RBL2 Runx1 smad4 Thbs1 VEGFA wee1
	hsa-miR-193b	CCND1 Esr1 ETS1 mcl1 PLAU
	hsa-miR-596
	hsa-miR-18a	ccnl1 CSRNP3 CTGF Esr1 hsf2 NCOA3 NR3C1 PTENP1 pten smad4 sppl3 Tgfbr2 thrA Tnfsf11 TSC22D3 GRAMD4
	hsa-miR-17	APP BCL2 BCL2L11 bmpr2 ccl1 CCND1 CCND2 CDKN1A DNAJC27 E2F1 E2F3 FBXO31 GPR137B ICAM1 JAK1 MAP3K12 Mapk9 MEF2D MUC17 MYC NCOA3 NPAT OBFC2A Pkd2 PTENP1 pten PTPRO RB1 Rbl1 RBL2 Runx1 SELE smad4 Tgfbr2 Thbs1 Tnfsf12-Tnfsf13 Tnfsf13 Tnfsf12 VEGFA wee1 YES1 Znfx1
	hsa-miR-378	tusc2 sufU Galnt7 MYC NPNT Tob2 VEGFA
	hsa-miR-151-3p	NTRK3 ZNF763
	hsa-miR-338-3p	DAB2IP MAP1A NOVA1 JMJD7-PLA2G4B JMJD7 PLA2G4B Ube2q1 ZNF238
	hsa-miR-92b	CDKN1C prmt5 Slc15a1

## Sheet: targets by prediction
DE miRNA and predicted targets
up	hsa-miR-183	AFAP1 AMOTL1 ANKRD33B BAG5 Bmp8a C10orf46 Cacng8 Ccdc141 CLYBL CMTM4 COX19 cyp20a1 dnal1 FAM55C GPT2 HES2 kremen1 Lrpap1 pvrl1 RHBDL3 RND2 RUNX1T1 Slc24a4 SMU1 TOR1AIP2 C2orf60 ZNF250 ZNF793 ARHGAP6 PCGF6 micB psen2 PPM1D Pkd2 pam Mbnl1 MTERFD3 robo2 lox KIF2A Zeb2 Zfpm2 PDCD4 Hectd2 C16orf72 C11orf75 LOC728675 PRDM5 DBI Csn1s1 Dtna tmem184c gramd1c LHFPL2 Dmp1 ABAT UPRT ppp2r3c Dusp10 LOC646168 …
	hsa-miR-10b	ABHD2 ACVR2B ADCY1 ARRB1 ATCAY Cacng8 CFLAR crtc3 kiaa1632 Fam123b GGCX HES2 C22orf9 KLF13 LYNX1 mro NDST1 Orai2 Rgs5 SAP30L sufU TEAD1 Tnni1 TSC1 TULP4 ZNF701 TMEM206 rnf2 IGDCC4 SNORD7 DAZAP1 NUPL2 KBTBD6 PGAP1 ncor2 rnf7 abca4 c11orf57 CRLF3 SMC4 BAZ1A NPAT ENOSF1 HOXD12 ptprq Ncf4
	hsa-miR-213
	hsa-miR-181a	ankrd52 ATP2B2 LOC645100 C6orf35 TTC28 CEP350 cpd etnk1 KLHL15 KPNA1 NACC2 SGK269 pou2f1 QKI RNF169 sp1 Xylt1 aak1 ABI2 Ankfy1 AQP2 ATXN1 C6orf89 CALU CD59 CHL1 CLN8 cyp20a1 DLGAP2 Dsel Ehf ELK4 FAM53B Fgf7 LOC100132771 FGF7P2 Foxk1 GAB2 gfra1 GK5 KIAA1671 KSR2 lpp MAVS MPPED2 mtmr3 OLFML2A OPA3 pdxK Ptgis Rreb1 Sar1B SHC3 srrm4 ST8SIA3 TMEM194A TNRC6B TSPAN14 vapB Wwc2 ZNF704 Btbd3 ZZZ3 rbm24 TM…
	hsa-miR-181b	ankrd52 ATP2B2 LOC645100 C6orf35 TTC28 CEP350 cpd etnk1 KLHL15 KPNA1 NACC2 pou2f1 QKI RNF169 sp1 Xylt1 aak1 ABI2 Ankfy1 AQP2 ATXN1 C6orf89 CHL1 CLN8 cyp20a1 DLGAP2 Ehf ELK4 FAM53B Fgf7 LOC100132771 FGF7P2 Foxk1 GAB2 gfra1 GK5 IMPG2 KIAA1671 KSR2 lpp MAVS MPPED2 mtmr3 OLFML2A OPA3 Ptgis ROD1 Rreb1 Sar1B SHC3 srrm4 ST8SIA3 TMEM194A TNRC6B TSPAN14 vapB Wwc2 ZNF704 PXDN Pafah1b1 ZNF844 Oaz2 Arf6 ELAV…
	hsa-miR-125a
	hsa-miR-200b	CUX1 GXYLT1 KIAA0182 Lcor MEF2D Mysm1 SGK269 pvrl1 RAB8B ralgps2 wdr82 AKAP13 BTBD9 CBFA2T2 CTNND1 DCC exoc5 Fam105b hemK1 HIPK2 Kcnc1 c8orf79 KLHDC5 Plcxd1 LOC642954 RBBP4 REEP3 Sarm1 She Shroom4 slc39a9 SNX1 Syt11 TMEM110 mustn1 TRA2B TSC1 TULP4 USP46 ZDHHC3 ZNF192 Psmd11 Wif1 Paip2 TBX22
	hsa-miR-492	ankrd52 ADARB2 ARRB1 C1orf95 C9orf167 FAM53B gng7 HTT KY lgi2 Lppr5 pdxK Rab11fip4 RXRA SHISA6 tfdp2 TPPP Unkl VPS53 ZNF862 hinfp CERKL RNF19A NUP205 CSRNP3 AKIRIN1 MAPK1 CCDC144B CCDC144C CCDC144A TSEN54
	hsa-miR-516-3p
	hsa-miR-181d	ankrd52 ATP2B2 LOC645100 C6orf35 TTC28 CEP350 cpd etnk1 KLHL15 KPNA1 NACC2 pou2f1 QKI RNF169 sp1 Xylt1 aak1 ABI2 AQP2 C6orf89 CHL1 CLN8 cyp20a1 DLGAP2 Ehf ELK4 FAM53B Fgf7 LOC100132771 FGF7P2 Foxk1 GAB2 gfra1 GK5 IMPG2 KIAA1671 KSR2 lpp MAVS Mettl8 MPPED2 mtmr3 OLFML2A OPA3 Ptgis ROD1 Rreb1 Sar1B SHC3 srrm4 ST8SIA3 TMEM194A TNRC6B TSPAN14 ttpal vapB Wwc2 ZNF704 Pafah1b1 Arf6 arl6 tgfbi SEMA4G HEY…
	hsa-miR-432	TUB Adarb1 ADARB2 ADCYAP1R1 Agpat6 ALPK3 ANKRD33B C10orf105 CHD5 CREB5 CRX Dctn5 DGKE ELFN2 H6pd Hic2 C1orf69 ing5 KIAA1045 KIAA1549 kremen1 LGALS8 MAFG MICAL3 NEURL1B NTN1 Ntsr1 PRELP Prkca PSD3 RAB3B RAP1GAP2 Shroom4 Smcr8 Smpd3 Spn Tbc1d24 thrB tmem33 Zmiz1 ZNF696 Mrpl34 Ankrd37 SPTY2D1 TOP1 DDX11L11 FAM153B LOC728153 LOC728640 fam133b heatr5a Slbp cc2d1a RANBP6 KCNIP4 SEC23IP Pdgfb myoz1 RXRG…
	hsa-miR-501
	hsa-miR-520e	abl2 ABLIM1 ADCY1 ap3s2 ARGFX Brip1 BTBD9 C10orf54 Cacng8 ccbe1 CHST3 DENND5B DHFRL1 dnal1 Dsel Fam131b Fbxl18 Fbxl20 gfra1 GOLGA3 C1orf69 Ipo9 Kif13b kremen1 LRAT Lrpap1 Mettl8 Orai2 Phf15 PLEKHA2 PLXDC1 Prdm16 BAT2L1 psmb2 Ptcd3 RAB3IP RBM41 RBM8A Sbno1 SCN2B Slc46a1 smg1 SRGAP3 STX17 TBC1D15 Tlcd2 TPM3 TRPM7 UHRF1BP1 VPS53 VWA1 ZFP14 ZNF519 ZNF621 MAGI3 MKRN1 MKRN9P CCDC7 Necap1 ism2 CYYR1 Sli…
	hsa-miR-509
	hsa-miR-504	SOX12 ADCY9 AFAP1 BTBD9 CALN1 Chrna4 CLN8 GMEB2 GOSR1 Kcnc1 Kif21b lmx1b lpcat1 mgrn1 Mthfr Nfam1 Phf15 plekhg4b PMEPA1 POFUT2 Prdm16 Sbk1 SH3PXD2A slc6a6 tbl1x Unkl Whsc1 WSCD1 zhx3 ZNF800 EPOR dus2l VPS54 CNOT4 Celf1 TCP1 TCP1P3 FXR2 gpc4 SEPHS2 SMAP1 Ncf4
	hsa-let-7e	cbl Kif21b MGAT3 SPATA13 ankrd52 arhgap26 BCAP29 C22orf29 CCDC113 CHM COL4A4 Enah Fam105a FBXW2 GALNT10 Gga2 Gpx8 Hif1an HS6ST3 ids KCTD15 kiaa0247 KIAA0513 kremen1 Lrpap1 MDGA1 MEF2D MLXIP mras Plxna2 ppie RCHY1 ST8SIA2 TMEM104 TRIM66 VWA1 phtf2 NPHP3 ACAD11 RBMS1 PDXDC1 Bach1 SNORD11B Rnf5 RNF5P1 Acsl6 OLFM4 KIF27 cldn12 TFAP2A FRMD4B HAND1 C8orf58 DDX19B TRIM71 Giyd2 GIYD1 Ddx31 UBXN8 Fam103a1…
	hsa-miR-134	btrc c1orf212 cgnl1 DLGAP2 Efcab2 epb41 eya3 gfra1 Il17ra IQCE KIAA0182 LYNX1 mapt Nfasc OBFC1 ODZ4 Orai2 PDPK1 PLEKHA6 PPARA RIMS3 SH3PXD2B slc6a6 TMEM164 TPPP tspan9 Ube2ql1 uck2 Unkl ZFP41 znrf1 ZNF415 prr5 Arhgap8 PRR5-ARHGAP8 LOC728323 ebag9 C14orf166B Mtl5 ZNF788 GNAO1 LOC388948 ELF2 Arl8b MYST4 ccnc RPL15P18 RPL15P17 RPL15P7 RPL15 RPL15P3 RPL15P22 mzf1 BAGE3 BAGE4 BAGE2 BAGE5 CACHD1 KIF23 …
	hsa-miR-422a	ADCY1 C2orf71 LOC100131098 CACNA1C Cacng8 CLN8 cmklr1 CPLX2 hbs1l Hic2 HS6ST3 IL17RD ITGA2 LHFPL4 Pex13 RPS6KA2 LOC100127984 SLC7A1 Syt2 UNC13A ZNF512B ZNF555 NEUROD4 Frmpd4 ATF7IP Sulf1 pla1a hnrpll KBTBD7 KCNIP1 dscam RPS18P12 rps18 RPS18P5 MPP6 suv420h1 RNF13 USP6NL PRR20A PRR20E PRR20D PRR20C PRR20B Cntn5 Ptges3 RBMS3 MRPS27 SIAH1 Fam179a WDR31 SLC35E1 C3orf50 Cstl1 DMXL2 Gprc5b usp47 RBX1 Ma…
	hsa-miR-146a	Nfasc GRLF1 ARL17B ARL17A Asb6 cbl CBX5 CRX KIAA0427 DNAJC3 EIF2C1 ERCC4 fam117b Foxk1 HN1L IPCEF1 Mlec MPZL1 PACS2 phkg2 POFUT2 PPP1R12B PRKCB RBM9 RND2 SEPN1 SPRY3 TPM3 TSPAN11 TSPAN14 Ttyh3 Vma21 Zbtb40 ZNF696 ZNF701 C17orf105 Hmbox1 CTAGE4 Ctage5 LOC220429 CTAGE9 INTS2 RHOXF2 alg6 CMAH LOC154092 PTPRE EPGN pcnA TRDN ZNF143 C1orf186 dnajc12 ZBTB2 Rag2 SDAD1 TRAF6 C12orf36 FAM153B RHOXF2B UBE2E…
	hsa-miR-155	Gatad2b HDAC4 aak1 C17orf101 C17orf51 C1GALT1 C1orf21 CD28 COL4A4 cxorf38 EFR3B Ept1 FECH FKBP5 foxo3b FOXO3 foxp4 FREM2 HS6ST3 IGF1R IL17RD KIAA1210 KSR2 Lin28b LMTK2 mecp2 LOC729143 Mprip MRPL30 NTRK2 PHF21A prkaa2 RAB27B TBC1D15 tmcc3 TMEM120B tmod2 TSC1 XIAP ZNF275 RNF19A HOXD8 OLFM3 Odz3 Ncam1 DAPK1 Tmbim4 Lhx9 MIR155 MIR155HG
	hsa-miR-371
	hsa-miR-372	CNOT6 Hic2 Zdhhc9 abl2 ABLIM1 ADCY1 Arl4c Brip1 BTBD9 C10orf54 C12orf5 Cacng8 CHST3 DHFRL1 dnal1 Dsel Fam131b Fbxl18 gfra1 C1orf69 Ipo9 itih5 Kif13b KIF1A kremen1 LRAT Orai2 Phf15 PLXDC1 POLH Prdm16 BAT2L1 psmb2 Ptcd3 RIMS3 Sbno1 SCN2B Senp5 Slc46a1 SRGAP3 STX17 TBC1D15 TRPM7 VPS53 VWA1 ZFP14 ZNF519 ZNF621 MLH1 Ppp3r1 SPOP SERF1A SERF1B VWA3B Hipk3 SUSD1 CLEC4D
	hsa-miR-422b
	hsa-miR-373*	numb GKN2
	hsa-miR-373	CNOT6 kremen1 mex3a abl2 ABLIM1 ADCY1 Arl4c BTBD9 C10orf54 C12orf5 Cacng8 CHD5 CHST3 DENND5B DHFRL1 DLG3 dnal1 Dsel Fam131b Fbxl18 gfra1 C1orf69 Ipo9 itih5 Kif13b KIF1A LRAT Orai2 Phf15 PLXDC1 POLH Prdm16 BAT2L1 psmb2 Sbno1 SCN2B Senp5 Slc46a1 SRGAP3 STX17 TBC1D15 TRPM7 VPS53 VWA1 ZFP14 ZNF519 ZNF621 Msl1 ANKRD55 MCCD1 ednrb rnh1 MKRN1 MKRN9P xpo1 Derl2 YAF2 CYP3A43 DCTN1 IRF9 NBEAL1 LOC645431 Nd…
	hsa-miR-99b	SLC12A2 Bat2l2 OSBP
	hsa-miR-375	SOX12 Sox6 VPS53 ADAM22 GRLF1 ARL17B ARL17A c1orf212 cgnl1 dsc3 Ept1 gng7 hemK1 HIPK2 KCNN3 Lonrf2 NOS1 akap2 PALM2-AKAP2 PALM2 PDE11A PDPK1 pgpep1 plekhg4b Prkca LOC100131426 Rab43 SH2B3 sh3glb1 Tmed5 TMEM132B LOC121296 Tpcn2 VWA3B AGFG2 C3orf65
	hsa-miR-196b	SAP30L SOX12 cbl EMR2 Fam125b HOXB13 IRF4 KATNAL1 Kcnc1 KSR2 lancl1 LIMD2 MGAT3 MRPS25 PEG3AS ZIM2 PEG3 phkg2 C18orf22 Sarm1 spata6 SRGAP3 TAF8 PHF8 ERI2 UGT2A1 ELAVL4 RCC2 CYBB Gabra2 DDX19B SNAP91 HOXA9 TSPAN12 GATA6 UGT2A2 LOC643648 PAR1 birc6 PLIN2 TTTY12 ACAT1
	hsa-miR-429	CUX1 GXYLT1 KIAA0182 Lcor MEF2D Mysm1 SGK269 pvrl1 ralgps2 wdr82 AKAP13 BTBD9 CBFA2T2 CTNND1 DCC exoc5 Fam105b hemK1 HIPK2 Kcnc1 c8orf79 KLHDC5 Plcxd1 PLXNA4 LOC642954 RBBP4 REEP3 Sarm1 She Shroom4 slc39a9 Syt11 TMEM110 mustn1 TRA2B TSC1 TULP4 USP46 ZDHHC3 ZNF192 GOLGA8B GOLGA8A MTMR1 ZNF423
	hsa-miR-499-5p	CCDC50 ahr ARRB1 CREB5 DUSP3 EFNA5 ELAVL1 FECH GIT2 Gpr26 hbs1l HIP1 c8orf79 KPNA4 MAVS LOC729143 Mprip mtr LOC441420 LOC392335 MYO5B NANOS1 Nfasc PKHD1 PPP1R12B Ptcd3 PTPRB purb SHROOM3 SPCS3 Vash1 ZDHHC3 Zc3h12b ADCYAP1 DIRAS3
down	hsa-miR-130a	Baz2a c1orf144 IGF2BP1 aak1 AGPAT3 Akna C22orf29 CHST6 CLN8 cyp20a1 EMR2 GK5 KCMF1 KCNA1 KCNN3 LRP6 Lrpap1 MXD1 nptxr Pcyt1b PDP2 Prdm16 purb Rab11fip4 sdk2 SLC35E2 SLC35E2B socs7 Stk35 TNS1 UHRF1BP1 VANGL1 VPS53 XIAP Zbtb8a ZDHHC15 Krt23 PRKAG2 ANKRD55 NPNT SLTM CHD9 OBFC2A rtn4 TIGD7 CPEB2 YTHDF2 KIAA0802 Nhlh2 DHX15 CCDC85A RYR2 CP110 FOXP2 TMEM9B
	hsa-miR-27b	ARHGAP32 fut9 HIP1 lpp NACC2 setd7 SHISA6 ZADH2 ZNF704 aak1 ABHD2 ABI2 ACOT13 ACVR2B ADCY1 ADCY2 Adrbk2 akt2 Akt3 ANKRD33B ARL17B ARL17A ARNT2 BRWD1 BSN C10orf105 c18orf25 CUX1 DDHD1 DGKE DLG3 DLGAP2 ELFN2 Evc FAM123C Grik3 H6pd KIAA1549 KIF1B KSR2 MAPK1 MAVS Med13l Mett10d mll Paip2b PDPK1 Phf15 PLEKHM3 PNMAL2 PPP1R16B PRKCB ptch1 RAB3D RAP1GAP2 RIMKLA Rsl1d1 SLC36A1 slc6a6 UMPS ZNF578 ank2 med4…
	hsa-miR-146b
	hsa-miR-17-3p
	hsa-miR-20b	kiaa0247 NTN1 aak1 abl2 ADCY1 Adrbk2 ap3s2 ARGFX arhgap26 bmpr2 Brip1 Cacng8 ccbe1 kiaa0562 CLN8 DHFRL1 dnal1 Fbxl20 Fmn1 GATAD1 GJC1 GOLGA3 Grsf1 Hook3 C1orf69 Ipo9 KCMF1 KIAA1324 LGSN LOC646851 LRAT Lrpap1 lrrc58 LYRM2 LYRM7 Mettl8 MTDH NXPH3 Orai2 PACS2 akap2 PALM2-AKAP2 PALM2 SGK269 PHF14 PLEKHA2 PPARA psmb2 ptcd1 PTPRT RAB3IP RBM41 Sbno1 SHANK2 SLC7A14 SPATA5 SSR1 TBC1D15 tfcp2l1 Tlcd2 TMEM1…
	hsa-miR-338
	hsa-miR-141	ADAM22 ankrd52 AQP4 ATRN C11orf41 C17orf51 C1orf95 FLJ44606 CFLAR CLYBL CSMD1 dcp2 DICER1 GAB2 GALNT10 hemK1 heyl IFNAR1 ILDR2 Kbtbd12 KIAA1644 Kif21b LGALS8 Lrpap1 mecp2 MICAL3 MXD4 Nedd4l NPTX1 ODZ4 Pla2g12a PPP1R12B Prdm16 Prkca C22orf30 PTPN14 shisa7 SOX11 Sox6 SSTR1 STX1B tfdp2 TMTC3 TRIM67 TSPAN14 ubn2 wipi2 rbm24 ADRB1 TPH2 WDR44 dtl ANP32E CALCR Zeb2 PABPC4 SDR16C5 DNAJC13 SOX5 Cntln c9or…
	hsa-miR-148a	RAD21L1 SNPH ACVR2B Adarb1 pdcd6 AHRR ARRB1 bmpr2 C12orf5 C22orf29 kiaa1712 CHD5 Clcn5 CNTNAP2 Dnajc18 Fam46a Gatad2b GLG1 INS-IGF2 INS IGF2 c8orf79 kremen1 Lmo4 lmx1b LYNX1 Mthfr N4BP3 NAT8L NFIA NTN1 Orai2 POFUT2 POLH ptcd1 rims4 SCRN1 SH3PXD2A TRAF3 TRIM44 SFRS11 NCOA1 lcp2 MAP3K4 CDC42SE2 ST18 Klf4 nog CXorf23 arl6ip1 DNHD1 C11orf65 PDLIM1 Rnf219 SCARNA6 SCARNA5 CRISP1 leprot chd7 C8orf38 PCD…
	hsa-miR-199b-5p	NCS1 AGPAT3 Akt3 ATXN1 BCL2L11 BTBD7 C22orf29 CBFA2T2 KIAA0427 DIDO1 FAIM2 Foxk1 HN1L IGFBP5 KIAA0513 Lonrf2 LRRC15 mapt MAVS NTN1 PLCXD3 PSAPL1 SHISA6 SLC35E2 SNX1 TMEM120B ZNF275 aadat ARL6IP6 Ranbp2 galE MARCH7 SOS2 NT5C3 c3orf75 hdac9 TMCO6 ICK myeov2 SDPR GRIA2 fam188a rab21 KL Ldhc
	hsa-miR-101	MEF2D ppargc1b PSD3 SMAD2 TET3 C10orf54 CBX5 CDK19 CRTAP cyp20a1 CYP2U1 dcaf7 FAF2 FAM126B Fbxl20 Il17ra Kcnj11 KCNQ3 lpp MAPK1 MCF2L mecp2 Mlec mll Orai2 PDPK1 pgpep1 PGR PHACTR2 prickle2 RTKN2 SEC63 SEPT3 SLC22A23 SLC35D1 Smc1a SFRS12IP1 FAM159B SSH1 TLR6 TOR1AIP2 TRAK1 VPS53 ZNF701 ADRB1 NPNT asap1 MYST4 Hhip IMMT Bat2l2 PBX3 PTPRK DNAJC15 Rxrb Nkain2 ccdc99 Adamts3
	hsa-miR-223	mmp16 phkg2 ADCY1 Agpat6 ANTXR1 ATP1B4 Bnc2 C20orf112 CACNA1E CAMSAP1 CD59 EIF2C1 Gpr26 HEG1 Hunk MRPS25 Mthfr NOS1 Odz3 OPA3 Pfkfb2 plekhg4b PLEKHM3 PPARA Rab11fip4 Sarm1 SCN2B SPPL2B strN TMEM135 TMEM184A calml4 OLFM4 c13orf15 RSBN1L myh10 UVRAG NTRK2 CDKN2AIP ATP2B1 Wdr62 KL
	hsa-miR-143	SH3PXD2A Tmem127 Atf7 ATXN1L BTBD9 C1GALT1 C2orf71 CFLAR FAIM2 fzd3 Grik3 HDAC4 HIPK2 LOC100131509 KCNJ18 Kcnj12 KIF1B kremen1 LMTK2 LRRC27 MOBKL2B Mthfr NKD1 NTRK2 NXF1 PHC3 ptch1 RBMS2P1 rbms2 RIMS3 Scai SEC14L5 SHISA6 slc6a6 SPOCK2 Tbc1d24 TET3 them4 TRIM67 znf208 ZNF490 HADHA ASH1L gatm TMEM202 SNTG1 Lmo4 pou2f1 NR1I3 EME1 VAX1 TARDBP FAM200A LOC285954 Rmnd1 pcmt1 TMEM199 Il1f9 ZNF451 AZI2
	hsa-miR-137	CACNA1I Gpr26 Iglon5 KCNA1 MGLL Mid2 purA RGS6 rims4 Sbk1 TRIM67 ACOT13 ARHGAP29 C17orf103 c20orf11 CSNK1G1 Eif4ebp2 Enah GALNT2 H6pd HIPK2 IL17RD KIAA1462 KIAA2022 KSR2 Lonrf2 lpgat1 MGAT3 MRPL19 SGK269 Rps6ka3 Slc46a1 SLC6A20 Smcr8 Stk35 TET2 TRIM25 zmat3 ZNF652 HEY2 LOC100129733 DR1 ADAM20
	hsa-miR-145	ABHD2 casp10 PLEKHM3 ARRB1 BTBD9 cbl CHRNB2 FAM129A FMNL3 GNAO1 GRIN2A GTPBP1 HSPA12A INPP4A KSR2 lpgat1 MAVS mras NSL1 NTRK2 akap2 PALM2-AKAP2 PALM2 PARVA PAX7 pdxK PITPNM3 PTPRT RIMS3 SEMA6A Sh3bp2 SH3TC2 SHC3 SLC36A1 SORBS1 ST3GAL1 tfcp2l1 Ube2ql1 VPS53 zhx3 ZNF704 ebag9 TFAM MAT2B BDNFOS RPS6KA6 FSTL1 ITLN2 Trpc6 KCNG3 SLITRK4 c3orf75 Pgm3 C12orf24 PTPN22 SMYD2 TMEM42 C6orf115 adam28 GTF2IRD2…
	hsa-miR-512-3p	Gatad2b aak1 abl2 Brip1 C11orf41 C12orf5 C6orf223 Cacna1b CD109 CDHR3 CHST6 CLN8 CPEB4 DHFRL1 dnajc5 dnal1 Dsel Evc H6pd Il1r1 C22orf9 Kif13b Kif1c klhl21 kremen1 KY MDGA1 mll Nfam1 NSL1 NXPH3 PDP2 plekhg4b Ppm1f Prdm16 PRELP psmb2 purb SCN2B sh3bgrl2 Sh3bp2 SLC35E2 SLC35E2B Smpd3 TBC1D15 TMEM120B TRAPPC10 TRPM7 VPS53 ZNF519 SLC35D3 MYT1L Aldob SFMBT1 RDBP BARX2 BOC C4orf29 LOC100134387 DHX40 ERA…
	hsa-miR-19a	lsamp MED13 MYO5A NUDCD3 Pax6 ppargc1b Rnf41 Taok1 TNRC6B ASB1 ATP2B2 B4GALT1 Bach2 BEND4 bmpr2 BTBD9 CACNA1E CADM2 Foxk1 Gpr26 Grik3 icmt kaz Kbtbd11 KCNQ3 KIAA1671 KSR2 Lrpap1 NPTX1 NUS1 LOC729148 PIK3R3 Ppm1f PPP1R12B RIMKLA SLC6A19 SOX12 TSPAN14 VPS53 CSPP1 EHBP1 CR2 Tmprss12 SMOC2 PPAPDC1A ppapdc1b PCDH10
	hsa-miR-20a	kiaa0247 NTN1 aak1 abl2 ADCY1 ap3s2 ARGFX bmpr2 Brip1 C19orf12 Cacng8 ccbe1 kiaa0562 CLN8 DENND5B DHFRL1 dnal1 Fbxl20 GATAD1 GJC1 GOLGA3 Grsf1 C1orf69 Ipo9 KCMF1 KIAA1324 LGSN LOC646851 LRAT Lrpap1 lrrc58 LYRM2 LYRM7 Mettl8 MTDH NXPH3 Orai2 PACS2 akap2 PALM2-AKAP2 PALM2 SGK269 PHF14 PLEKHA2 PPARA psmb2 ptcd1 PTPRT RAB3IP RBM41 Sbno1 SHANK2 SLC7A14 SPATA5 SSR1 TBC1D15 tfcp2l1 Tlcd2 TMEM184A TP53IN…
	hsa-miR-193b	ADCY1 Fbxl18 KIAA1609 mecp2 MR1 NCS1 PMEPA1 LOC100131426 Rab43 rab6b C18orf22 RHBDL3 Rrp1b Snx22 Sprn Tbc1d24 tk2 ZDHHC3 ZNF618 egln3 TMEM116 UPRT SPATA22
	hsa-miR-596	ADARB2 AGPAT4 ARRB1 Atp11a C1orf21 CCDC113 Ccdc93 CD93 CHD5 CHRNB2 Cramp1l Fbxl18 FBXW2 FMNL3 GJC1 Hic2 Ica1l KIAA0513 Kif21b N4BP1 NTN1 Orai2 PTPN14 RXRA Sec14l2 SLC9A8 SOX11 Spn ST6GAL2 TBC1D14 TMEM184A TOM1L2 ZDHHC3 ZFP106 ZNF275 ZNF704 ALS2CR8 Uggt2 MAL2 Nub1 tnks C17orf81
	hsa-miR-18a	Adarb1 ATG2B C17orf101 C1orf95 KIAA0427 Gatad2b iyd KIAA1244 klf6 KSR2 MICAL3 NSL1 Plcxd1 PPARA RXRA SERTAD2 shisa7 SLC23A2 SLC6A19 SNX8 ST8SIA3 TMEM164 TOR1AIP2 TSPAN11 masp1 GPR21 RAD51L1 DDX42 DBI NEO1 ZNF800 fbxl3 RNF145 cad prpf4b LOC653155 irf2 HNMT CHRM2 REEP3 bcar3 DIRAS2 CREBL2 Otx2 CA13 CCR2 KIAA1012 Orai3 ZNF849P KRTAP1-1 ZNF492 ZNF98 Vps13c Epha5 Camk2n1 gigyf1 LOC100128098
	hsa-miR-17	kiaa0247 NTN1 aak1 abl2 ADCY1 Adrbk2 ap3s2 arhgap26 ARHGAP29 bmpr2 Brip1 C9orf140 CABP4 Cacng8 ccbe1 CCDC90A CLN8 DENND5B DHFRL1 DICER1 dnal1 etnk1 Fmn1 GATAD1 GJC1 GOLGA3 Hook3 HRH4 C1orf69 IGF1R Ipo9 KIAA1324 LGSN LOC646851 Lrpap1 lrrc58 LYRM2 LYRM7 Macc1 Mettl8 Orai2 PACS2 akap2 PALM2-AKAP2 PALM2 SGK269 PHF14 PPARA psmb2 ptcd1 PTPRT RBM41 REXO1L8 REXO1L5P REXO1L6P REXO1L3P REXO1L7P REXO1L1 LOC…
	hsa-miR-378	ADCY1 C2orf71 LOC100131098 CACNA1C Cacng8 CLN8 cmklr1 CPLX2 Hic2 HS6ST3 ITGA2 LHFPL4 Pex13 Prdm16 RPS6KA2 LOC100127984 SLC7A1 Syt2 UNC13A ZNF512B ZNF555 HMGCS2 NEUROD4 Frmpd4 ATF7IP pla1a hnrpll Slc26a6 Celsr3 MPP6 RNF13 PRPSAP2 kiaa0562 USP6NL PRR20A PRR20E PRR20D PRR20C PRR20B IPO4 SPATA3 Cntn5 SLC35E1 C3orf50 Cstl1 DMXL2 PRR23C RBX1 SLC5A8 FAM65B UHRF1 LOC203274 Vps35 LOC100133770 Iqch CD160 C…
	hsa-miR-151-3p	ADAT2 ANTXR1 ARL17B ARL17A ASB1 Bmp8a C7orf41 CCND2 CSRNP3 CUX1 ELFN2 FMNL3 H6pd IL28RA Kcnc1 KCNQ3 KSR2 MDM4 Mlec MUC20 Nfam1 PTPRB RXRA Slc26a2 SLC6A17 SLC35F5 RANBP17 TTL A2ML1 npepps LOC440434 Mboat4
	hsa-miR-338-3p	CPLX2 Syt2 AGPAT3 ALG9 ANKRD33B ATP9A C17orf51 C1orf95 calml4 CCDC113 CDC42BPA CMTM4 CRTAP EMP2 Glis3 GNAO1 Grik3 Gsg1l Hic2 HIPK2 KIF1A Kif21b Lrpap1 MAPK1IP1L MAVS mecp2 mgrn1 MICAL3 mro NAT8L NIPA1 NPR3 Nudt16 NXPH3 PDLIM2 pgpep1 RBM15B SPOCK2 tfdp2 THSD4 ZNF862 Slc25a37 EFEMP1 FAM120A C10orf131 SLC30A5 B4GALT7 Morf4l2 NEK4 c1orf77 TTC8 ARMCX3 PTN RAB3IP KCND2 KRTAP19-3 FBXO22OS Fbxo22 C5orf47…
	hsa-miR-92b	AGPAT3 Aldh1l2 APOBEC3F Asb6 C10orf46 C12orf5 Cds2 Dlg2 DPY19L4 EXPH5 GGCX HDAC2 IMPG2 lmx1b Lonrf2 MAPK1IP1L MTPAP OPA3 Orai2 POLH rab6b RBMS2P1 rbms2 RNF125 rpl28 RRP15 SAMD8 SCN3B Sh3bp2 SMARCA5 Socs4 SRGAP1 SSH1 TMEM120B TOR1AIP2 USP13 Vma21 Zbtb8a ZNF704 NSMAF ADRB1 PCMTD1 DLST DLSTP1 TAGAP Mcoln2 SCD5 LYST Tcf21 cct6a GPR172B B4GALNT1 SH3BP5 GOLGA8B GOLGA8A dennd4b hcp5 SCARNA1 HAS2

## Sheet: targets by both
DE miRNA and targets from both experiment and prediction
up	hsa-miR-183	AKAP12 DAP EZR LOC100129652 foxo1 Itgb1 KIF2A PDCD4 pdcd6 AHRR SFRS2 AFAP1 AMOTL1 ANKRD33B BAG5 Bmp8a C10orf46 Cacng8 Ccdc141 CLYBL CMTM4 COX19 cyp20a1 dnal1 FAM55C GPT2 HES2 kremen1 Lrpap1 pvrl1 RHBDL3 RND2 RUNX1T1 Slc24a4 SMU1 TOR1AIP2 C2orf60 ZNF250 ZNF793 ARHGAP6 PCGF6 micB psen2 PPM1D Pkd2 pam Mbnl1 MTERFD3 robo2 lox Zeb2 Zfpm2 Hectd2 C16orf72 C11orf75 LOC728675 PRDM5 DBI Csn1s1 Dtna tmem184…
	hsa-miR-10b	HOXD10 Klf4 ncor2 NF1 PPARA ABHD2 ACVR2B ADCY1 ARRB1 ATCAY Cacng8 CFLAR crtc3 kiaa1632 Fam123b GGCX HES2 C22orf9 KLF13 LYNX1 mro NDST1 Orai2 Rgs5 SAP30L sufU TEAD1 Tnni1 TSC1 TULP4 ZNF701 TMEM206 rnf2 IGDCC4 SNORD7 DAZAP1 NUPL2 KBTBD6 PGAP1 rnf7 abca4 c11orf57 CRLF3 SMC4 BAZ1A NPAT ENOSF1 HOXD12 ptprq Ncf4
	hsa-miR-213
	hsa-miR-181a	LOC651610 ATM BCL2 BCL2L11 CDKN1B CDX2 ddit4 GATA6 HIPK2 hras KAT2B nlk PLAG1 PROX1 ZNF763 ankrd52 ATP2B2 LOC645100 C6orf35 TTC28 CEP350 cpd etnk1 KLHL15 KPNA1 NACC2 SGK269 pou2f1 QKI RNF169 sp1 Xylt1 aak1 ABI2 Ankfy1 AQP2 ATXN1 C6orf89 CALU CD59 CHL1 CLN8 cyp20a1 DLGAP2 Dsel Ehf ELK4 FAM53B Fgf7 LOC100132771 FGF7P2 Foxk1 GAB2 gfra1 GK5 KIAA1671 KSR2 lpp MAVS MPPED2 mtmr3 OLFML2A OPA3 pdxK Ptgis …
	hsa-miR-181b	Vsnl1 GRIA2 BCL2 CDX2 CYLD GATA6 KAT2B Map3k10 nlk PLAG1 TCL1A TIMP3 ankrd52 ATP2B2 LOC645100 C6orf35 TTC28 CEP350 cpd etnk1 KLHL15 KPNA1 NACC2 pou2f1 QKI RNF169 sp1 Xylt1 aak1 ABI2 Ankfy1 AQP2 ATXN1 C6orf89 CHL1 CLN8 cyp20a1 DLGAP2 Ehf ELK4 FAM53B Fgf7 LOC100132771 FGF7P2 Foxk1 GAB2 gfra1 GK5 IMPG2 KIAA1671 KSR2 lpp MAVS MPPED2 mtmr3 OLFML2A OPA3 Ptgis ROD1 Rreb1 Sar1B SHC3 srrm4 ST8SIA3 TMEM194…
	hsa-miR-125a	LIN28A Erbb3 Erbb2
	hsa-miR-200b	ZEB1 BAP1 EP300 ETS1 fn1 GATA4 MATR3 PTPN12 RERE sip1 WASF3 Zeb2 Zfpm2 CUX1 GXYLT1 KIAA0182 Lcor MEF2D Mysm1 SGK269 pvrl1 RAB8B ralgps2 wdr82 AKAP13 BTBD9 CBFA2T2 CTNND1 DCC exoc5 Fam105b hemK1 HIPK2 Kcnc1 c8orf79 KLHDC5 Plcxd1 LOC642954 RBBP4 REEP3 Sarm1 She Shroom4 slc39a9 SNX1 Syt11 TMEM110 mustn1 TRA2B TSC1 TULP4 USP46 ZDHHC3 ZNF192 Psmd11 Wif1 Paip2 TBX22
	hsa-miR-492	ankrd52 ADARB2 ARRB1 C1orf95 C9orf167 FAM53B gng7 HTT KY lgi2 Lppr5 pdxK Rab11fip4 RXRA SHISA6 tfdp2 TPPP Unkl VPS53 ZNF862 hinfp CERKL RNF19A NUP205 CSRNP3 AKIRIN1 MAPK1 CCDC144B CCDC144C CCDC144A TSEN54
	hsa-miR-516-3p
	hsa-miR-181d	BCL2 ankrd52 ATP2B2 LOC645100 C6orf35 TTC28 CEP350 cpd etnk1 KLHL15 KPNA1 NACC2 pou2f1 QKI RNF169 sp1 Xylt1 aak1 ABI2 AQP2 C6orf89 CHL1 CLN8 cyp20a1 DLGAP2 Ehf ELK4 FAM53B Fgf7 LOC100132771 FGF7P2 Foxk1 GAB2 gfra1 GK5 IMPG2 KIAA1671 KSR2 lpp MAVS Mettl8 MPPED2 mtmr3 OLFML2A OPA3 Ptgis ROD1 Rreb1 Sar1B SHC3 srrm4 ST8SIA3 TMEM194A TNRC6B TSPAN14 ttpal vapB Wwc2 ZNF704 Pafah1b1 Arf6 arl6 tgfbi SEMA4…
	hsa-miR-432	TUB Adarb1 ADARB2 ADCYAP1R1 Agpat6 ALPK3 ANKRD33B C10orf105 CHD5 CREB5 CRX Dctn5 DGKE ELFN2 H6pd Hic2 C1orf69 ing5 KIAA1045 KIAA1549 kremen1 LGALS8 MAFG MICAL3 NEURL1B NTN1 Ntsr1 PRELP Prkca PSD3 RAB3B RAP1GAP2 Shroom4 Smcr8 Smpd3 Spn Tbc1d24 thrB tmem33 Zmiz1 ZNF696 Mrpl34 Ankrd37 SPTY2D1 TOP1 DDX11L11 FAM153B LOC728153 LOC728640 fam133b heatr5a Slbp cc2d1a RANBP6 KCNIP4 SEC23IP Pdgfb myoz1 RXRG…
	hsa-miR-501
	hsa-miR-520e	abl2 ABLIM1 ADCY1 ap3s2 ARGFX Brip1 BTBD9 C10orf54 Cacng8 ccbe1 CHST3 DENND5B DHFRL1 dnal1 Dsel Fam131b Fbxl18 Fbxl20 gfra1 GOLGA3 C1orf69 Ipo9 Kif13b kremen1 LRAT Lrpap1 Mettl8 Orai2 Phf15 PLEKHA2 PLXDC1 Prdm16 BAT2L1 psmb2 Ptcd3 RAB3IP RBM41 RBM8A Sbno1 SCN2B Slc46a1 smg1 SRGAP3 STX17 TBC1D15 Tlcd2 TPM3 TRPM7 UHRF1BP1 VPS53 VWA1 ZFP14 ZNF519 ZNF621 MAGI3 MKRN1 MKRN9P CCDC7 Necap1 ism2 CYYR1 Sli…
	hsa-miR-509
	hsa-miR-504	DRD1 VEGFA SOX12 ADCY9 AFAP1 BTBD9 CALN1 Chrna4 CLN8 GMEB2 GOSR1 Kcnc1 Kif21b lmx1b lpcat1 mgrn1 Mthfr Nfam1 Phf15 plekhg4b PMEPA1 POFUT2 Prdm16 Sbk1 SH3PXD2A slc6a6 tbl1x Unkl Whsc1 WSCD1 zhx3 ZNF800 EPOR dus2l VPS54 CNOT4 Celf1 TCP1 TCP1P3 FXR2 gpc4 SEPHS2 SMAP1 Ncf4
	hsa-let-7e	Smc1a EIF3J HMGA2 Wnt1 cbl Kif21b MGAT3 SPATA13 ankrd52 arhgap26 BCAP29 C22orf29 CCDC113 CHM COL4A4 Enah Fam105a FBXW2 GALNT10 Gga2 Gpx8 Hif1an HS6ST3 ids KCTD15 kiaa0247 KIAA0513 kremen1 Lrpap1 MDGA1 MEF2D MLXIP mras Plxna2 ppie RCHY1 ST8SIA2 TMEM104 TRIM66 VWA1 phtf2 NPHP3 ACAD11 RBMS1 PDXDC1 Bach1 SNORD11B Rnf5 RNF5P1 Acsl6 OLFM4 KIF27 cldn12 TFAP2A FRMD4B HAND1 C8orf58 DDX19B TRIM71 Giyd2 GIY…
	hsa-miR-134	ABCC1 VEGFA btrc c1orf212 cgnl1 DLGAP2 Efcab2 epb41 eya3 gfra1 Il17ra IQCE KIAA0182 LYNX1 mapt Nfasc OBFC1 ODZ4 Orai2 PDPK1 PLEKHA6 PPARA RIMS3 SH3PXD2B slc6a6 TMEM164 TPPP tspan9 Ube2ql1 uck2 Unkl ZFP41 znrf1 ZNF415 prr5 Arhgap8 PRR5-ARHGAP8 LOC728323 ebag9 C14orf166B Mtl5 ZNF788 GNAO1 LOC388948 ELF2 Arl8b MYST4 ccnc RPL15P18 RPL15P17 RPL15P7 RPL15 RPL15P3 RPL15P22 mzf1 BAGE3 BAGE4 BAGE2 BAGE5 C…
	hsa-miR-422a	Cyp7a1 Cyp8b1 ADCY1 C2orf71 LOC100131098 CACNA1C Cacng8 CLN8 cmklr1 CPLX2 hbs1l Hic2 HS6ST3 IL17RD ITGA2 LHFPL4 Pex13 RPS6KA2 LOC100127984 SLC7A1 Syt2 UNC13A ZNF512B ZNF555 NEUROD4 Frmpd4 ATF7IP Sulf1 pla1a hnrpll KBTBD7 KCNIP1 dscam RPS18P12 rps18 RPS18P5 MPP6 suv420h1 RNF13 USP6NL PRR20A PRR20E PRR20D PRR20C PRR20B Cntn5 Ptges3 RBMS3 MRPS27 SIAH1 Fam179a WDR31 SLC35E1 C3orf50 Cstl1 DMXL2 Gprc5b…
	hsa-miR-146a	BRCA1 Brca2 CCNA2 CD40LG CDKN1A CDKN3 CFH CXCR4 egfr Erbb4 Fadd FAF1 Fas IL8 Irak1 IRAK2 Kif22 Mta2 NFKB1 PA2G4 PA2G4P4 ROCK1 ROCK1P1 TLR2 TRAF6 Nfasc GRLF1 ARL17B ARL17A Asb6 cbl CBX5 CRX KIAA0427 DNAJC3 EIF2C1 ERCC4 fam117b Foxk1 HN1L IPCEF1 Mlec MPZL1 PACS2 phkg2 POFUT2 PPP1R12B PRKCB RBM9 RND2 SEPN1 SPRY3 TPM3 TSPAN11 TSPAN14 Ttyh3 Vma21 Zbtb40 ZNF696 ZNF701 C17orf105 Hmbox1 CTAGE4 Ctage5 LOC…
	hsa-miR-155	Agtr1 Ldoc1 MATR3 Bach1 Tm6sf1 TP53INP1 AMIGO2 Ankfy1 arfip1 ARFIP2 ARID2 arl10 ARL5B ATG3 ATP6V1C1 LOC100128542 Bet1 BRPF3 Cbfb CDK5RAP3 CEBPB CHAF1A CLDN1 CTNNB1 CUL4B CYP51A1 LOC100134387 DHX40 DNAJB1 DNAJC19 LOC644589 dpp7 DSG2 Fads1 FMNL2 Gna13 HSD17B12 hsdl1 KIAA0776 Lpl LY6K LCLAT1 MET mettl7a far1 MOSC1 Mospd2 MPZL1 MSI2 Myo10 MYO1E Nars NT5E PDE3A PDLIM5 PHC2 PICALM pkn2 Plxnd1 PODXL POL…
	hsa-miR-371
	hsa-miR-372	Lats2 CDKN1A Erbb4 KLF13 mbnl2 NR4A2 RHOC Tgfbr2 TRPS1 VEGFA wee1 CNOT6 Hic2 Zdhhc9 abl2 ABLIM1 ADCY1 Arl4c Brip1 BTBD9 C10orf54 C12orf5 Cacng8 CHST3 DHFRL1 dnal1 Dsel Fam131b Fbxl18 gfra1 C1orf69 Ipo9 itih5 Kif13b KIF1A kremen1 LRAT Orai2 Phf15 PLXDC1 POLH Prdm16 BAT2L1 psmb2 Ptcd3 RIMS3 Sbno1 SCN2B Senp5 Slc46a1 SRGAP3 STX17 TBC1D15 TRPM7 VPS53 VWA1 ZFP14 ZNF519 ZNF621 MLH1 Ppp3r1 SPOP SERF1A S…
	hsa-miR-422b
	hsa-miR-373*	numb GKN2
	hsa-miR-373	HERPUD1 Adam9 KIF23 ARHGEF3 nupl1 USP12 GBP3 luc7l2 ZNF226 TTC8 prc1 Gbas HLA-C HLA-B Insig2 TBC1D2 ZHX1 CD83 mybl1 klhl12 STK4 rpiA tusc2 SLC25A23 TMEM14A Gpsm2 PHC2 KIAA1919 LMNB1 MKRN1 MKRN9P Rnf149 CD24L4 Cd24 relA nin STX11 Cfl2 BAZ1A KDM1B GLTPP1 gltP HSPA14 TFAP4 Fyco1 TNFAIP1 Lats2 ANKRD13B C12orf23 C13orf27 C2orf18 C9orf78 CD44 CDK19 CENPF CMTM4 CNOT6 CSDC2 CYB5R4 FAM13B March4 mre11a PA…
	hsa-miR-99b	RAVER2 SLC12A2 Bat2l2 OSBP
	hsa-miR-375	mtpn LUZP6 c1qbp adipor2 Jak2 usp1 ELAVL4 PLAG1 rasd1 TIMM8A YY1AP1 GON4L SOX12 Sox6 VPS53 ADAM22 GRLF1 ARL17B ARL17A c1orf212 cgnl1 dsc3 Ept1 gng7 hemK1 HIPK2 KCNN3 Lonrf2 NOS1 akap2 PALM2-AKAP2 PALM2 PDE11A PDPK1 pgpep1 plekhg4b Prkca LOC100131426 Rab43 SH2B3 sh3glb1 Tmed5 TMEM132B LOC121296 Tpcn2 VWA3B AGFG2 C3orf65
	hsa-miR-196b	HOXB8 Hoxc8 SAP30L SOX12 cbl EMR2 Fam125b HOXB13 IRF4 KATNAL1 Kcnc1 KSR2 lancl1 LIMD2 MGAT3 MRPS25 PEG3AS ZIM2 PEG3 phkg2 C18orf22 Sarm1 spata6 SRGAP3 TAF8 PHF8 ERI2 UGT2A1 ELAVL4 RCC2 CYBB Gabra2 DDX19B SNAP91 HOXA9 TSPAN12 GATA6 UGT2A2 LOC643648 PAR1 birc6 PLIN2 TTTY12 ACAT1
	hsa-miR-429	EP300 RERE sip1 WASF3 ZEB1 Zeb2 Zfpm2 CUX1 GXYLT1 KIAA0182 Lcor MEF2D Mysm1 SGK269 pvrl1 ralgps2 wdr82 AKAP13 BTBD9 CBFA2T2 CTNND1 DCC exoc5 Fam105b hemK1 HIPK2 Kcnc1 c8orf79 KLHDC5 Plcxd1 PLXNA4 LOC642954 RBBP4 REEP3 Sarm1 She Shroom4 slc39a9 Syt11 TMEM110 mustn1 TRA2B TSC1 TULP4 USP46 ZDHHC3 ZNF192 GOLGA8B GOLGA8A MTMR1 ZNF423
	hsa-miR-499-5p	Sox6 CCDC50 ahr ARRB1 CREB5 DUSP3 EFNA5 ELAVL1 FECH GIT2 Gpr26 hbs1l HIP1 c8orf79 KPNA4 MAVS LOC729143 Mprip mtr LOC441420 LOC392335 MYO5B NANOS1 Nfasc PKHD1 PPP1R12B Ptcd3 PTPRB purb SHROOM3 SPCS3 Vash1 ZDHHC3 Zc3h12b ADCYAP1 DIRAS3
down	hsa-miR-130a	TAC1 MEOX2 HOXA5 APP ATXN1 csf1 HOXA10 Klf4 Mafb PPARG Baz2a c1orf144 IGF2BP1 aak1 AGPAT3 Akna C22orf29 CHST6 CLN8 cyp20a1 EMR2 GK5 KCMF1 KCNA1 KCNN3 LRP6 Lrpap1 MXD1 nptxr Pcyt1b PDP2 Prdm16 purb Rab11fip4 sdk2 SLC35E2 SLC35E2B socs7 Stk35 TNS1 UHRF1BP1 VANGL1 VPS53 XIAP Zbtb8a ZDHHC15 Krt23 PRKAG2 ANKRD55 NPNT SLTM CHD9 OBFC2A rtn4 TIGD7 CPEB2 YTHDF2 KIAA0802 Nhlh2 DHX15 CCDC85A RYR2 CP110 FOXP…
	hsa-miR-27b	CYP1B1 notch1 LOC100131909 Adora2b EDNRA EYA4 MMP13 PPARG ST14 TRAPPC2P1 TRAPPC2 ARHGAP32 fut9 HIP1 lpp NACC2 setd7 SHISA6 ZADH2 ZNF704 aak1 ABHD2 ABI2 ACOT13 ACVR2B ADCY1 ADCY2 Adrbk2 akt2 Akt3 ANKRD33B ARL17B ARL17A ARNT2 BRWD1 BSN C10orf105 c18orf25 CUX1 DDHD1 DGKE DLG3 DLGAP2 ELFN2 Evc FAM123C Grik3 H6pd KIAA1549 KIF1B KSR2 MAPK1 MAVS Med13l Mett10d mll Paip2b PDPK1 Phf15 PLEKHM3 PNMAL2 PPP1R…
	hsa-miR-146b
	hsa-miR-17-3p
	hsa-miR-20b	ARID4B MYLIP Hipk3 CDKN1A LOC729590 BAMBI Crim1 Esr1 HIF1A MUC17 PPARG Stat3 VEGFA kiaa0247 NTN1 aak1 abl2 ADCY1 Adrbk2 ap3s2 ARGFX arhgap26 bmpr2 Brip1 Cacng8 ccbe1 kiaa0562 CLN8 DHFRL1 dnal1 Fbxl20 Fmn1 GATAD1 GJC1 GOLGA3 Grsf1 Hook3 C1orf69 Ipo9 KCMF1 KIAA1324 LGSN LOC646851 LRAT Lrpap1 lrrc58 LYRM2 LYRM7 Mettl8 MTDH NXPH3 Orai2 PACS2 akap2 PALM2-AKAP2 PALM2 SGK269 PHF14 PLEKHA2 PPARA psmb2 pt…
	hsa-miR-338
	hsa-miR-141	BAP1 BRD3 CLOCK DLX5 eif4e LOC100131565 LOC100131693 Klf5 PTENP1 pten sfpq sip1 Stk3 TGFB2 TRAPPC2P1 TRAPPC2 UBAP1 ZEB1 Zeb2 Zfpm2 ADAM22 ankrd52 AQP4 ATRN C11orf41 C17orf51 C1orf95 FLJ44606 CFLAR CLYBL CSMD1 dcp2 DICER1 GAB2 GALNT10 hemK1 heyl IFNAR1 ILDR2 Kbtbd12 KIAA1644 Kif21b LGALS8 Lrpap1 mecp2 MICAL3 MXD4 Nedd4l NPTX1 ODZ4 Pla2g12a PPP1R12B Prdm16 Prkca C22orf30 PTPN14 shisa7 SOX11 Sox6 SS…
	hsa-miR-148a	CCKBR dnmt1 DNMT3B HLA-G nr1i2 RPS6KA5 Tgif2 RAD21L1 SNPH ACVR2B Adarb1 pdcd6 AHRR ARRB1 bmpr2 C12orf5 C22orf29 kiaa1712 CHD5 Clcn5 CNTNAP2 Dnajc18 Fam46a Gatad2b GLG1 INS-IGF2 INS IGF2 c8orf79 kremen1 Lmo4 lmx1b LYNX1 Mthfr N4BP3 NAT8L NFIA NTN1 Orai2 POFUT2 POLH ptcd1 rims4 SCRN1 SH3PXD2A TRAF3 TRIM44 SFRS11 NCOA1 lcp2 MAP3K4 CDC42SE2 ST18 Klf4 nog CXorf23 arl6ip1 DNHD1 C11orf65 PDLIM1 Rnf219 S…
	hsa-miR-199b-5p	hes1 LAMC2 set LOC646817 NCS1 AGPAT3 Akt3 ATXN1 BCL2L11 BTBD7 C22orf29 CBFA2T2 KIAA0427 DIDO1 FAIM2 Foxk1 HN1L IGFBP5 KIAA0513 Lonrf2 LRRC15 mapt MAVS NTN1 PLCXD3 PSAPL1 SHISA6 SLC35E2 SNX1 TMEM120B ZNF275 aadat ARL6IP6 Ranbp2 galE MARCH7 SOS2 NT5C3 c3orf75 hdac9 TMCO6 ICK myeov2 SDPR GRIA2 fam188a rab21 KL Ldhc
	hsa-miR-101	Ezh2 MYCN APP ARID1A LOC651610 ATM ATP5B ATXN1 COX2 DUSP1 eed Fbn2 FOS mcl1 PTGS2 SUZ12 MEF2D ppargc1b PSD3 SMAD2 TET3 C10orf54 CBX5 CDK19 CRTAP cyp20a1 CYP2U1 dcaf7 FAF2 FAM126B Fbxl20 Il17ra Kcnj11 KCNQ3 lpp MAPK1 MCF2L mecp2 Mlec mll Orai2 PDPK1 pgpep1 PGR PHACTR2 prickle2 RTKN2 SEC63 SEPT3 SLC22A23 SLC35D1 Smc1a SFRS12IP1 FAM159B SSH1 TLR6 TOR1AIP2 TRAK1 VPS53 ZNF701 ADRB1 NPNT asap1 MYST4 Hh…
	hsa-miR-223	NFIA CHUK E2F1 LMO2 MEF2C nfix RHOB STMN1 mmp16 phkg2 ADCY1 Agpat6 ANTXR1 ATP1B4 Bnc2 C20orf112 CACNA1E CAMSAP1 CD59 EIF2C1 Gpr26 HEG1 Hunk MRPS25 Mthfr NOS1 Odz3 OPA3 Pfkfb2 plekhg4b PLEKHM3 PPARA Rab11fip4 Sarm1 SCN2B SPPL2B strN TMEM135 TMEM184A calml4 OLFM4 c13orf15 RSBN1L myh10 UVRAG NTRK2 CDKN2AIP ATP2B1 Wdr62 KL
	hsa-miR-143	MAPK12 Mapk7 COL1A1 COX2 DNMT3A FNDC3B fscn1 hras Kras myo6 SH3PXD2A Tmem127 Atf7 ATXN1L BTBD9 C1GALT1 C2orf71 CFLAR FAIM2 fzd3 Grik3 HDAC4 HIPK2 LOC100131509 KCNJ18 Kcnj12 KIF1B kremen1 LMTK2 LRRC27 MOBKL2B Mthfr NKD1 NTRK2 NXF1 PHC3 ptch1 RBMS2P1 rbms2 RIMS3 Scai SEC14L5 SHISA6 slc6a6 SPOCK2 Tbc1d24 TET3 them4 TRIM67 znf208 ZNF490 HADHA ASH1L gatm TMEM202 SNTG1 Lmo4 pou2f1 NR1I3 EME1 VAX1 TARDB…
	hsa-miR-137	Cdc42 CDC42P2 Cdk6 Ctbp1 e2f6 KDM1A MITF Ncoa2 CACNA1I Gpr26 Iglon5 KCNA1 MGLL Mid2 purA RGS6 rims4 Sbk1 TRIM67 ACOT13 ARHGAP29 C17orf103 c20orf11 CSNK1G1 Eif4ebp2 Enah GALNT2 H6pd HIPK2 IL17RD KIAA1462 KIAA2022 KSR2 Lonrf2 lpgat1 MGAT3 MRPL19 SGK269 Rps6ka3 Slc46a1 SLC6A20 Smcr8 Stk35 TET2 TRIM25 zmat3 ZNF652 HEY2 LOC100129733 DR1 ADAM20
	hsa-miR-145	IRS1 BNIP3 C11orf9 Cbfb Cdk4 CDKN1A clint1 CPEB4 DFFA eif4e LOC100131565 LOC100131693 fli1 fscn1 FZD7 HOXA9 IFNB1 IGF1R Klf4 Krt7 MUC1 MYC myo6 PARP8 pou5f1 PPM1D ppp3ca robo2 SOX2 SRGAP1 STAT1 TIRAP tmod3 YES1 ABHD2 casp10 PLEKHM3 ARRB1 BTBD9 cbl CHRNB2 FAM129A FMNL3 GNAO1 GRIN2A GTPBP1 HSPA12A INPP4A KSR2 lpgat1 MAVS mras NSL1 NTRK2 akap2 PALM2-AKAP2 PALM2 PARVA PAX7 pdxK PITPNM3 PTPRT RIMS3 SE…
	hsa-miR-512-3p	Gatad2b aak1 abl2 Brip1 C11orf41 C12orf5 C6orf223 Cacna1b CD109 CDHR3 CHST6 CLN8 CPEB4 DHFRL1 dnajc5 dnal1 Dsel Evc H6pd Il1r1 C22orf9 Kif13b Kif1c klhl21 kremen1 KY MDGA1 mll Nfam1 NSL1 NXPH3 PDP2 plekhg4b Ppm1f Prdm16 PRELP psmb2 purb SCN2B sh3bgrl2 Sh3bp2 SLC35E2 SLC35E2B Smpd3 TBC1D15 TMEM120B TRAPPC10 TRPM7 VPS53 ZNF519 SLC35D3 MYT1L Aldob SFMBT1 RDBP BARX2 BOC C4orf29 LOC100134387 DHX40 ERA…
	hsa-miR-19a	PTENP1 pten Arih2 ATXN1 BCL2L11 bmpr2 CCND1 Erbb4 Esr1 HOXA5 KAT2B mecp2 NR4A2 prmt5 smad4 Socs1 Tgfbr2 lsamp MED13 MYO5A NUDCD3 Pax6 ppargc1b Rnf41 Taok1 TNRC6B ASB1 ATP2B2 B4GALT1 Bach2 BEND4 BTBD9 CACNA1E CADM2 Foxk1 Gpr26 Grik3 icmt kaz Kbtbd11 KCNQ3 KIAA1671 KSR2 Lrpap1 NPTX1 NUS1 LOC729148 PIK3R3 Ppm1f PPP1R12B RIMKLA SLC6A19 SOX12 TSPAN14 VPS53 CSPP1 EHBP1 CR2 Tmprss12 SMOC2 PPAPDC1A ppapd…
	hsa-miR-20a	Tgfbr2 APP BCL2 bmpr2 Bnip2 CCND1 CCND2 CDKN1A E2F1 E2F3 HIF1A MAP3K12 Mapk9 MEF2D MUC17 MYC NRAS PTENP1 pten RB1 Rbl1 RBL2 Runx1 smad4 Thbs1 VEGFA wee1 kiaa0247 NTN1 aak1 abl2 ADCY1 ap3s2 ARGFX Brip1 C19orf12 Cacng8 ccbe1 kiaa0562 CLN8 DENND5B DHFRL1 dnal1 Fbxl20 GATAD1 GJC1 GOLGA3 Grsf1 C1orf69 Ipo9 KCMF1 KIAA1324 LGSN LOC646851 LRAT Lrpap1 lrrc58 LYRM2 LYRM7 Mettl8 MTDH NXPH3 Orai2 PACS2 akap2…
	hsa-miR-193b	CCND1 Esr1 ETS1 mcl1 PLAU ADCY1 Fbxl18 KIAA1609 mecp2 MR1 NCS1 PMEPA1 LOC100131426 Rab43 rab6b C18orf22 RHBDL3 Rrp1b Snx22 Sprn Tbc1d24 tk2 ZDHHC3 ZNF618 egln3 TMEM116 UPRT SPATA22
	hsa-miR-596	ADARB2 AGPAT4 ARRB1 Atp11a C1orf21 CCDC113 Ccdc93 CD93 CHD5 CHRNB2 Cramp1l Fbxl18 FBXW2 FMNL3 GJC1 Hic2 Ica1l KIAA0513 Kif21b N4BP1 NTN1 Orai2 PTPN14 RXRA Sec14l2 SLC9A8 SOX11 Spn ST6GAL2 TBC1D14 TMEM184A TOM1L2 ZDHHC3 ZFP106 ZNF275 ZNF704 ALS2CR8 Uggt2 MAL2 Nub1 tnks C17orf81
	hsa-miR-18a	ccnl1 CSRNP3 CTGF Esr1 hsf2 NCOA3 NR3C1 PTENP1 pten smad4 sppl3 Tgfbr2 thrA Tnfsf11 TSC22D3 GRAMD4 Adarb1 ATG2B C17orf101 C1orf95 KIAA0427 Gatad2b iyd KIAA1244 klf6 KSR2 MICAL3 NSL1 Plcxd1 PPARA RXRA SERTAD2 shisa7 SLC23A2 SLC6A19 SNX8 ST8SIA3 TMEM164 TOR1AIP2 TSPAN11 masp1 GPR21 RAD51L1 DDX42 DBI NEO1 ZNF800 fbxl3 RNF145 cad prpf4b LOC653155 irf2 HNMT CHRM2 REEP3 bcar3 DIRAS2 CREBL2 Otx2 CA13 CC…
	hsa-miR-17	APP BCL2 BCL2L11 bmpr2 ccl1 CCND1 CCND2 CDKN1A DNAJC27 E2F1 E2F3 FBXO31 GPR137B ICAM1 JAK1 MAP3K12 Mapk9 MEF2D MUC17 MYC NCOA3 NPAT OBFC2A Pkd2 PTENP1 pten PTPRO RB1 Rbl1 RBL2 Runx1 SELE smad4 Tgfbr2 Thbs1 Tnfsf12-Tnfsf13 Tnfsf13 Tnfsf12 VEGFA wee1 YES1 Znfx1 kiaa0247 NTN1 aak1 abl2 ADCY1 Adrbk2 ap3s2 arhgap26 ARHGAP29 Brip1 C9orf140 CABP4 Cacng8 ccbe1 CCDC90A CLN8 DENND5B DHFRL1 DICER1 dnal1 etn…
	hsa-miR-378	tusc2 sufU Galnt7 MYC NPNT Tob2 VEGFA ADCY1 C2orf71 LOC100131098 CACNA1C Cacng8 CLN8 cmklr1 CPLX2 Hic2 HS6ST3 ITGA2 LHFPL4 Pex13 Prdm16 RPS6KA2 LOC100127984 SLC7A1 Syt2 UNC13A ZNF512B ZNF555 HMGCS2 NEUROD4 Frmpd4 ATF7IP pla1a hnrpll Slc26a6 Celsr3 MPP6 RNF13 PRPSAP2 kiaa0562 USP6NL PRR20A PRR20E PRR20D PRR20C PRR20B IPO4 SPATA3 Cntn5 SLC35E1 C3orf50 Cstl1 DMXL2 PRR23C RBX1 SLC5A8 FAM65B UHRF1 LOC…
	hsa-miR-151-3p	NTRK3 ZNF763 ADAT2 ANTXR1 ARL17B ARL17A ASB1 Bmp8a C7orf41 CCND2 CSRNP3 CUX1 ELFN2 FMNL3 H6pd IL28RA Kcnc1 KCNQ3 KSR2 MDM4 Mlec MUC20 Nfam1 PTPRB RXRA Slc26a2 SLC6A17 SLC35F5 RANBP17 TTL A2ML1 npepps LOC440434 Mboat4
	hsa-miR-338-3p	DAB2IP MAP1A NOVA1 JMJD7-PLA2G4B JMJD7 PLA2G4B Ube2q1 ZNF238 CPLX2 Syt2 AGPAT3 ALG9 ANKRD33B ATP9A C17orf51 C1orf95 calml4 CCDC113 CDC42BPA CMTM4 CRTAP EMP2 Glis3 GNAO1 Grik3 Gsg1l Hic2 HIPK2 KIF1A Kif21b Lrpap1 MAPK1IP1L MAVS mecp2 mgrn1 MICAL3 mro NAT8L NIPA1 NPR3 Nudt16 NXPH3 PDLIM2 pgpep1 RBM15B SPOCK2 tfdp2 THSD4 ZNF862 Slc25a37 EFEMP1 FAM120A C10orf131 SLC30A5 B4GALT7 Morf4l2 NEK4 c1orf77 T…
	hsa-miR-92b	CDKN1C prmt5 Slc15a1 AGPAT3 Aldh1l2 APOBEC3F Asb6 C10orf46 C12orf5 Cds2 Dlg2 DPY19L4 EXPH5 GGCX HDAC2 IMPG2 lmx1b Lonrf2 MAPK1IP1L MTPAP OPA3 Orai2 POLH rab6b RBMS2P1 rbms2 RNF125 rpl28 RRP15 SAMD8 SCN3B Sh3bp2 SMARCA5 Socs4 SRGAP1 SSH1 TMEM120B TOR1AIP2 USP13 Vma21 Zbtb8a ZNF704 NSMAF ADRB1 PCMTD1 DLST DLSTP1 TAGAP Mcoln2 SCD5 LYST Tcf21 cct6a GPR172B B4GALNT1 SH3BP5 GOLGA8B GOLGA8A dennd4b hcp5…
